# Supplementary material for: Exercise and Sestrin Mediate Speed and Lysosomal Activity in Drosophila by Partially Overlapping Mechanisms
Source: Cells. 2021 Sep 19;10(9):2479. doi: 10.3390/cells10092479 (PMC8466685; doi:10.3390/cells10092479)
Supplement: Supplementary file 1 [file cells-10-02479-s001.zip › cells-1366339-suppl/21_08_17_Sujkowski et al data source file.xlsx]

## Sheet: Figure 1
Figure 1A
Age (Days)	Control UN				Control EX				Sesn-/- UN				Sesn-/- EX
0	1	1	1	1	1	1	1	1	1	1	1	1	1	1	1	1
6	1.08584	1.08787	1.12474	1.02014	1.00873	1.00545	0.927269	0.979863	0.869349	0.741535	0.829011	0.787521	0.732978	0.746574	0.742621	0.628871
7	1.08545	0.984659	0.957758	0.985906	0.975724	1.02599	0.989908	1.06999	0.746963	0.651371	0.749319	0.694143	0.717211	0.634406	0.739573	0.627948
8	0.945416	0.882555	0.934151	0.905504	0.971087	1.02576	0.978979	1.04124	0.690253	0.604794	0.745301	0.662376	0.684174	0.628274	0.660821	0.605848
11	0.861413	0.867085	0.927077	0.859549	0.965733	1.00873	0.967439	0.986421	0.668206	0.571714	0.711973	0.60274	0.662393	0.623001	0.605036	0.581291
12	0.803417	0.780645	0.747999	0.844151	0.930856	0.991926	0.957478	0.971632	0.595056	0.568614	0.544064	0.602655	0.619833	0.570214	0.540821	0.569293
13	0.765689	0.76631	0.739605	0.801576	0.918522	0.985832	0.947466	0.968954	0.564003	0.515976	0.484311	0.596668	0.54816	0.506618	0.48659	0.49833
14	0.727278	0.760095	0.736959	0.796574	0.890091	0.967944	0.946274	0.958358	0.475243	0.454706	0.436655	0.511894	0.508998	0.478099	0.436734	0.479828
15	0.72079	0.677539	0.734053	0.745751	0.870893	0.932522	0.94122	0.927693	0.470949	0.412046	0.428973	0.5003	0.505765	0.475623	0.425448	0.432554
18	0.717499	0.655187	0.714899	0.743143	0.862683	0.920195	0.864357	0.903332	0.411093	0.388148	0.382848	0.385785	0.488904	0.460399	0.406414	0.427833
19	0.688446	0.650158	0.714811	0.708708	0.855341	0.89551	0.857261	0.899479	0.364574	0.378904	0.377638	0.347594	0.439809	0.459793	0.37758	0.403016
20	0.665858	0.613237	0.687439	0.697778	0.818874	0.883508	0.742194	0.860748	0.317276	0.365036	0.324996	0.332543	0.426941	0.438795	0.369233	0.361524
21	0.578633	0.597902	0.613557	0.688714	0.670129	0.756138	0.712835	0.769557	0.306601	0.329486	0.31272	0.310945	0.376251	0.340708	0.326278	0.357209
22	0.574617	0.593692	0.591219	0.661201	0.661069	0.736434	0.688136	0.688496	0.301189	0.299769	0.327233	0.303449	0.396068	0.361488	0.324002	0.390571
25	0.53778	0.574742	0.583183	0.625523	0.599188	0.623145	0.684174	0.626372	0.272012	0.2653	0.286923	0.295918	0.35569	0.357253	0.307938	0.383852
26	0.49198	0.544645	0.567366	0.620663	0.489226	0.522807	0.580105	0.620355	0.241135	0.255944	0.244073	0.290559	0.324999	0.344026	0.289698	0.35912
27									0.231398*	0.243254*	0.201092*	0.27453*	0.259267*	0.298689*	0.280136*	0.333847*
28									0.21853*	0.213567*	0.169352*	0.145124*	0.190235*	0.287834*	0.26714*	0.237541*
Figure 1B
Age (Days)	Attp;Mef2>dSesnWTUN				Attp;Mef2>dSesnWTEX				dSesn-/-;Attp;Mef2>dSesnWTUN				dSesn-/-;Attp;Mef2>dSesnWTEX
0	1	1	1	1	1	1	1	1	1	1	1	1	1	1	1	1
6	1.00904	1.01085	1.07677	1.03165	1.03507	0.993503	1.05408	1.04236	1.04576	1.02307	1.12478	1.07935	0.985337	1.11948	1.05831	0.966362
7	0.991875	0.982963	0.940037	0.981085	0.982586	0.982923	1.00723	0.976844	0.926551	1.00198	0.994539	0.976516	0.96723	1.0661	1.02193	0.938027
8	0.954052	0.944377	0.880234	0.887073	0.902701	0.910882	0.995234	0.916594	0.891312	0.994031	0.989029	0.953082	0.946847	1.00644	1.00464	0.919308
11	0.915085	0.865771	0.852452	0.882596	0.893115	0.906449	0.884133	0.894712	0.88975	0.962983	0.987118	0.943052	0.859407	1.00471	0.93829	0.902472
12	0.817759	0.848186	0.843719	0.85906	0.867388	0.893957	0.877664	0.886286	0.874697	0.927631	0.890836	0.913833	0.839508	1.00399	0.921539	0.895252
13	0.803277	0.836747	0.790335	0.839536	0.866753	0.872345	0.86593	0.880732	0.826235	0.918479	0.886587	0.903014	0.837617	0.966761	0.913032	0.888968
14	0.748993	0.766188	0.780413	0.78854	0.864983	0.859127	0.859127	0.835997	0.8254	0.906242	0.844115	0.833143	0.824038	0.965147	0.911148	0.888497
15	0.743417	0.748775	0.767018	0.760479	0.855781	0.85524	0.80662	0.835014	0.799782	0.862176	0.837165	0.811199	0.817391	0.863824	0.908105	0.884401
18	0.729569	0.73378	0.758474	0.72797	0.848113	0.844549	0.795106	0.821363	0.727297	0.785932	0.826277	0.809508	0.800436	0.823545	0.880945	0.864877
19	0.725851	0.730842	0.697251	0.72161	0.841189	0.79304	0.778148	0.79572	0.716718	0.784419	0.787631	0.800695	0.790634	0.813595	0.843675	0.834941
20	0.710619	0.720094	0.695838	0.718996	0.821363	0.792193	0.772964	0.755277	0.697552	0.784399	0.752759	0.772856	0.785695	0.783403	0.83023	0.80133
21	0.707817	0.707929	0.668608	0.706077	0.757244	0.779632	0.756829	0.745594	0.695526	0.750867	0.732233	0.764007	0.784866	0.766022	0.794854	0.773316
22	0.689509	0.683343	0.644295	0.679122	0.749671	0.779632	0.708314	0.726954	0.653858	0.73747	0.72456	0.718485	0.644515	0.759697	0.782166	0.758582
25	0.663245	0.644295	0.617071	0.497027	0.726954	0.746339	0.705573	0.726954	0.613491	0.683749	0.710351	0.716329	0.590059	0.737761	0.777316	0.745684
26	0.644295	0.610385	0.609468	0.478619	0.726954	0.687302	0.684192	0.716996	0.610239	0.673878	0.67775	0.702898	0.474384	0.70746	0.676206	0.710069
27	0.609468	0.56116	0.568495	0.475551	0.687659	0.683554	0.613367	0.672703
28	0.601342	0.548844	0.519015	0.455721	0.615115	0.589422	0.599246	0.64143
29	0.548336	0.452377	0.480293	0.360368	0.548924	0.508868	0.545215	0.627824
Figure 1C
	Control UN	Control EX	Sesn-/- UN	Sesn-/- EX	Attp; Mef2> dSesnWT UN	Attp; Mef2> dSesnWT EX
	1.12241	3.49818	0.413685	0.874545	4.81189	4.71287
	0.844755	3.35568	0.495379	0.60567	2.90111	2.10907
	1.03283	2.38933	0.502294	0.658203	4.48965	2.65112
Figure 1D					Figure 1E
	Control UN	Control EX	dSesn-/- UN	dSesn-/- EX		Control UN	Control EX	dSesn-/- UN	dSesn-/- EX
	10.0046	52	0.270036	60		4.87396	18	1.21988	17.5345
	10.558	97	0	23		17.5345	8	1.30698	12.8688
	19.1599	53	0.540073	40		12.8688	25	2.66493	4.75775
	10.7604	80	1.08014	39		8.67291	24	0	4.99306
	13.7575	44	1.82511	85		4.62817	14	2.45313	15.8964
Figure 1F	Control UN	Control EX	Mef2> dSesnWT UN	Mef2> dSesnWT EX	dSesn-/-; Mef2> dSesnWT UN	dSesn-/-; Mef2> dSesnWT EX		Figure 1G	Control UN	Control EX	Mef2> dSesnWT UN	Mef2> dSesnWT EX	dSesn-/-; Mef2> dSesnWT UN	dSesn-/-; Mef2> dSesnWT EX
	0	35.2685	23.6676	57.3246	40.1622	55.05			2.2717	4.79024	47.8491	64.6049	17.02	25.6649
	1.45467	41.0072	34.4119	43.4283	61.3636	54.7462			3.72285	12.3572	28.239	39.5486	24.7045	26.2659
	0.341553	41.9842	43.596	44.126	39.4609	50.6948			6.59243	8.04579	58.7189	47.8728	14.7759	30.999
	0	51.3585	29.0127	38.0188	29.833	59.2419			1.95324	5.24999	45.0093	40.4238	32.9704	36.331
	2.16029	12.5746	29.7525	79.5024	39.4462	58.9463			0.805501	5.95373	43.9026	34.1849	19.8985	17.5213

## Sheet: Figure 2
Figure 2A
Age (Days)	MHC GS>dSesnRNA-A (OFF) UN				MHC GS>dSesnRNA-A (OFF) EX				MHC GS>dSesnRNA-A (ON) UN				MHC GS>dSesnRNA-A (ON) EX
0	1	1	1	1	1	1	1	1	1	1	1	1	1	1	1	1
6	0.99436	1.01182	0.972943	1.02088	1.05057	1.06902	1.02794	1.07859	0.989522	1.00326	1.02684	0.965415	1.00848	0.978084	1.00848	1.02783
7	0.982206	0.979273	0.958007	0.972795	1.03773	1.03463	1.01216	1.02779	0.98559	0.952591	1.02197	0.926865	0.982723	0.977266	0.956495	0.977266
8	0.947882	0.974473	0.955089	0.908531	1.00147	1.02956	1.00908	0.959891	0.979053	0.948166	1.00804	0.901978	0.954499	0.950829	0.885467	0.92532
11	0.943355	0.95213	0.935896	0.904048	0.996684	1.00595	0.988804	0.955156	0.891741	0.931905	0.870469	0.870469	0.920444	0.901115	0.81237	0.847337
12	0.790019	0.864399	0.892288	0.848364	0.848862	0.913265	0.94273	0.896323	0.821198	0.80838	0.842498	0.837873	0.838649	0.787944	0.809721	0.779208
13	0.770358	0.803887	0.794388	0.772194	0.83468	0.886301	0.856082	0.832164	0.80822	0.806291	0.801745	0.837722	0.792792	0.77555	0.761004	0.765354
14	0.715692	0.790152	0.741339	0.704622	0.766269	0.851516	0.85068	0.825283	0.78061	0.788807	0.769716	0.746722	0.745203	0.763864	0.747424	0.758156
15	0.711048	0.778097	0.708224	0.698356	0.751743	0.796839	0.840458	0.807905	0.747861	0.75407	0.750049	0.738757	0.735642	0.744583	0.729325	0.741099
18	0.709072	0.714418	0.703277	0.693777	0.751301	0.769019	0.820552	0.795028	0.738375	0.737096	0.736039	0.713614	0.729235	0.713059	0.726055	0.724488
19	0.697158	0.694497	0.667649	0.689403	0.735401	0.763226	0.780656	0.755828	0.728223	0.721717	0.724401	0.713529	0.722723	0.707268	0.695032	0.716743
20	0.671164	0.684273	0.657263	0.67103	0.725595	0.737415	0.763226	0.752592	0.709338	0.718214	0.697228	0.711518	0.656318	0.657524	0.684967	0.677874
21	0.668558	0.684131	0.64365	0.666534	0.708878	0.737262	0.733329	0.735401	0.628984	0.674744	0.660103	0.670733	0.552152	0.532543	0.672702	0.669815
22	0.648284	0.612319	0.626206	0.622352	0.698631	0.733539	0.708307	0.723144	0.623409	0.61898	0.655314	0.664536	0.533591	0.528112	0.570861	0.653267
25	0.619696	0.602011	0.617954	0.587917	0.687647	0.712177	0.70769	0.714389	0.599621	0.598568	0.620976	0.651931	0.506905	0.52511	0.566908	0.513971
26	0.607339	0.580043	0.563199	0.575837	0.654506	0.698631	0.648764	0.710569	0.58483	0.594641	0.616628	0.640941	0.50319	0.442729	0.533878	0.510992
27	0.605262	0.571064	0.545923	0.570109	0.652268	0.628072	0.606938	0.649787	0.571091	0.577001	0.579377	0.623333	0.456458	0.441823	0.465399	0.465399
28	0.592057	0.570738	0.537895	0.56542	0.641006	0.62509	0.600577	0.633576	0.497747	0.576211	0.567628	0.598266	0.435532	0.411014	0.425131	0.442935
29	0.590187	0.527726	0.531168	0.563648	0.600927	0.609636	0.58832	0.614385	0.464808	0.53654	0.487732	0.585369	0.392156	0.386256	0.420371	0.4204
	0.480149*	0.494282*	0.516677*	0.537775*	0.500867*	0.532668*	0.533411*	0.571511*
Figure 2B
Age (Days)	MHC GS>dSesnRNA-B (OFF) UN				MHC GS>dSesnRNA-B (OFF) EX				MHC GS>dSesnRNA-B (ON) UN				MHC GS>dSesnRNA-B (ON) EX
0	1	1	1	1	1	1	1	1	1	1	1	1	1	1	1	1
6	1.04243	1.02452	1.03613	1.02814	1.05416	1.05585	1.07821	1.09048	0.995272	1.01304	1.02805	0.964949	1.02283	1.01495	1.02381	0.889638
7	1.01914	0.969479	1.03072	1.02452	1.02214	1.03417	1.0528	1.07304	0.952545	0.978138	0.992902	0.955428	0.980747	0.982524	0.966347	0.884855
8	0.954049	0.929627	0.961263	0.979987	1.01007	1.02793	0.955294	1.00671	0.925077	0.882831	0.952268	0.899155	0.953472	0.89569	0.931344	0.870748
11	0.948851	0.898639	0.927652	0.955214	0.988351	0.972663	0.918463	0.982901	0.833256	0.855707	0.917392	0.855065	0.740867	0.778837	0.817942	0.83274
12	0.90953	0.89053	0.883258	0.938601	0.952637	0.918626	0.916214	0.963978	0.734604	0.666173	0.703927	0.710596	0.699148	0.767868	0.702978	0.704175
13	0.83985	0.858009	0.83685	0.86868	0.887104	0.909726	0.902519	0.92099	0.657635	0.647017	0.692568	0.702237	0.696433	0.75286	0.700512	0.699916
14	0.815254	0.838235	0.83649	0.83985	0.874324	0.902066	0.876189	0.920161	0.638977	0.633119	0.671523	0.693743	0.682984	0.749372	0.639276	0.652463
15	0.796565	0.810565	0.828719	0.797857	0.854279	0.889631	0.859079	0.911871	0.602096	0.622426	0.668395	0.641555	0.68244	0.68244	0.629544	0.643138
18	0.770589	0.805593	0.797282	0.795948	0.836253	0.852659	0.828565	0.85108	0.599206	0.620373	0.652281	0.603662	0.668852	0.67044	0.625995	0.637329
19	0.746048	0.786343	0.792105	0.781751	0.831805	0.840307	0.822908	0.849265	0.556605	0.605811	0.651115	0.590889	0.648078	0.663897	0.608974	0.632676
20	0.716599	0.771834	0.789782	0.780406	0.8219	0.816125	0.822045	0.812173	0.54623	0.599203	0.574829	0.57768	0.642877	0.624913	0.602153	0.604967
21	0.710738	0.760589	0.760649	0.779785	0.854354	0.842569	0.855808	0.839623	0.543761	0.556476	0.566933	0.567693	0.636379	0.599518	0.597266	0.595445
22	0.702567	0.750688	0.750224	0.774152	0.842569	0.835606	0.812678	0.816729	0.525666	0.538204	0.555925	0.554298	0.634105	0.592918	0.588499	0.57289
25	0.682535	0.74491	0.700435	0.770589	0.840809	0.831482	0.808526	0.816662	0.515193	0.513611	0.539523	0.488416	0.612928	0.58816	0.58008	0.544832
26	0.628185	0.73296	0.665161	0.717593	0.795433	0.818436	0.800789	0.793995	0.497994	0.490152	0.533423	0.487464	0.599743	0.562353	0.576648	0.544539
27	0.624848	0.720591	0.645634	0.705844	0.732179	0.77661	0.795815	0.788768	0.482375	0.469453	0.530488	0.481767	0.557885	0.54042	0.547191	0.54362
28	0.622477	0.63915	0.624638	0.699457	0.724568	0.771366	0.781498	0.759988	0.482299	0.458919	0.489714	0.456573	0.49798	0.501673	0.546554	0.519792
29	0.523291	0.637086	0.572298	0.677333	0.705788	0.694482	0.75161	0.726691	0.482147	0.417374	0.424448	0.452743	0.396125	0.476454	0.364933	0.49224
30	0.517171*	0.571871*	0.523291*	0.488793*	0.568847*	0.66308*	0.610707*	0.672961*
Figure 2C						Figure 2D
	MHC GS> dSesnRNAi-A (OFF) UN	MHC GS> dSesnRNAi-A (OFF) EX	MHC GS> dSesnRNAi-A (ON) UN	MHC GS> dSesnRNAi-A (ON) EX			MHC GS> dSesnRNAi-B (OFF) UN	MHC GS> dSesnRNAi-B (OFF) EX	MHC GS> dSesnRNAi-B (ON) UN	MHC GS> dSesnRNAi-B (ON) EX
	2.44667	88.2541	9.86334	72			5.505	63.8037	13.1305	35
	0.611667	49.8386	0	18			1.835	32.4183	0	38
	2.44667	62.3062	0.611667	39			3.05833	50.1567	1.835	24
	0	63.5232	4.62009	32			6.11667	58.72	3.05833	92
	0.611667	69.0135	5.505	29			0	98.3266	10.1481	21

## Sheet: Figure 3
Figure 3A, B
Age (Days)	dSesn-/-;Mef2>dSesnWTUN				dSesn-/-;Mef2>dSesnWTEX				dSesn-/-;Mef2>dSesnCSUN				dSesn-/-;Mef2>dSesnCSEX				dSesn-/-;Mef2>dSesnDAUN				dSesn-/-;Mef2>dSesnDAEX				dSesn-/-;Mef2>dSesnDDAAUN				dSesn-/-;Mef2>dSesnDDAAEX
0	1	1	1	1	1	1	1	1	1	1	1	1	1	1	1	1	1	1	1	1	1	1	1	1	1	1	1	1	1	1	1	1
6	0.954788	0.973424	0.891559	0.988807	0.917116	0.95577	0.883653	0.973844	0.91121	0.904882	1.00632	0.925414	0.929683	0.964938	0.913769	0.937285	0.936123	0.927499	0.95298	0.937433	0.933381	0.91762	0.927588	0.928276	0.98003	0.909007	0.895865	0.888611	0.929951	0.898583	0.928821	0.859781
7	0.909928	0.968392	0.878615	0.951213	0.912407	0.952183	0.873804	0.92179	0.903208	0.903027	0.946425	0.893609	0.899423	0.963823	0.903685	0.931635	0.895516	0.885012	0.940827	0.923201	0.911037	0.881463	0.927109	0.901405	0.961037	0.90546	0.886653	0.887851	0.881072	0.883649	0.87596	0.855784
8	0.897955	0.951833	0.871833	0.908012	0.911333	0.93994	0.855895	0.915794	0.891898	0.891507	0.874896	0.889599	0.890897	0.948443	0.853599	0.926833	0.89361	0.877828	0.928301	0.918681	0.856776	0.855472	0.926577	0.872482	0.953519	0.901049	0.837481	0.803841	0.85403	0.874905	0.867143	0.854994
11	0.896065	0.914458	0.868568	0.907407	0.874876	0.9059	0.854039	0.900286	0.856697	0.873125	0.842311	0.885629	0.870622	0.938245	0.845968	0.916473	0.856153	0.877035	0.872617	0.897413	0.810538	0.848855	0.868941	0.867426	0.907092	0.899335	0.823556	0.770089	0.8485	0.872462	0.858242	0.853034
12	0.89239	0.89373	0.851895	0.89116	0.867016	0.834814	0.852809	0.863382	0.818967	0.863278	0.838502	0.820242	0.836355	0.910506	0.844115	0.89786	0.809735	0.850593	0.866855	0.866594	0.797976	0.844955	0.845862	0.849563	0.841142	0.864976	0.822755	0.732738	0.83238	0.833012	0.831709	0.836576
13	0.867358	0.857139	0.847426	0.884428	0.850826	0.823196	0.799642	0.853732	0.793998	0.861834	0.819479	0.81872	0.809338	0.905332	0.814799	0.83122	0.79942	0.832104	0.866225	0.851057	0.764905	0.825724	0.833188	0.839871	0.803919	0.814815	0.805466	0.701018	0.830624	0.796661	0.786006	0.82986
14	0.85579	0.847508	0.834408	0.882893	0.831083	0.820917	0.795684	0.841838	0.7657	0.853717	0.818015	0.80348	0.786514	0.866416	0.789279	0.7796	0.797512	0.793368	0.845838	0.845451	0.763246	0.777507	0.809977	0.800071	0.799691	0.734861	0.729559	0.696898	0.806432	0.794188	0.761395	0.813974
15	0.843825	0.827829	0.808989	0.86847	0.82581	0.804306	0.795134	0.840892	0.761392	0.832847	0.793935	0.780192	0.696325	0.84442	0.699631	0.744704	0.770538	0.788287	0.737869	0.787267	0.730013	0.73367	0.673689	0.764981	0.781085	0.718011	0.722564	0.686308	0.781709	0.771654	0.739156	0.79131
18	0.836305	0.823356	0.80133	0.830879	0.816626	0.795077	0.775683	0.837065	0.694124	0.7904	0.793029	0.716487	0.689356	0.739786	0.699334	0.704558	0.768192	0.699011	0.687175	0.61536	0.726113	0.623829	0.633152	0.551547	0.751271	0.659851	0.70921	0.685658	0.74457	0.767942	0.729277	0.743899
19	0.83125	0.78528	0.796447	0.818205	0.780729	0.768813	0.753119	0.781081	0.680623	0.761829	0.778678	0.711298	0.658641	0.730503	0.686981	0.662768	0.767405	0.680532	0.686095	0.597193	0.716758	0.620814	0.624663	0.549264	0.748805	0.650115	0.70252	0.684916	0.728593	0.723067	0.657768	0.700309
20	0.777246	0.773097	0.775833	0.803791	0.726219	0.735067	0.751857	0.754798	0.649181	0.740883	0.68913	0.7068	0.630436	0.728804	0.65697	0.644941	0.744964	0.658579	0.661573	0.585789	0.707745	0.601907	0.618119	0.516521	0.674107	0.643855	0.654897	0.674772	0.650811	0.690866	0.631394	0.69271
21	0.720255	0.765429	0.720417	0.782464	0.625042	0.724514	0.692159	0.754468	0.6448	0.731607	0.639193	0.619219	0.62546	0.63558	0.651751	0.623574	0.654705	0.593192	0.657776	0.574381	0.590901	0.533152	0.610992	0.501312	0.605049	0.631347	0.589516	0.658655	0.602483	0.684467	0.609163	0.691129
22	0.695377	0.763735	0.708102	0.777246	0.621753	0.710783	0.671448	0.736557	0.627779	0.643091	0.632535	0.599244	0.538186	0.620393	0.641663	0.58677	0.622138	0.522505	0.619064	0.564283	0.570162	0.452451	0.552943	0.494718	0.571211	0.615481	0.582508	0.643088	0.53861	0.611554	0.593734	0.634705
25	0.669618	0.763518	0.699522	0.715929	0.616251	0.702479	0.639202	0.643591	0.565952	0.61797	0.624212	0.542525	0.534577	0.604009	0.590142	0.507545	0.613363	0.493547	0.616171	0.557626	0.563778	0.446077	0.491975	0.457147	0.524775	0.603691	0.527814	0.619035	0.484662	0.534532	0.562307	0.589545
26	0.65787	0.716047	0.684906	0.693124	0.604337	0.676533	0.633809	0.600699	0.505691	0.61386	0.585468	0.494898	0.419844	0.49371	0.438501	0.429961	0.51621	0.48014	0.521137	0.543082	0.395198	0.390566	0.430424	0.44714	0.428606	0.497237	0.39143	0.512111	0.484367	0.487825	0.541475	0.442493
27	0.635929	0.693124	0.682446	0.63557	0.541911	0.64369	0.596539	0.57691	0.450226	0.470374	0.405549	0.493495	0.410559	0.405362	0.369261	0.426799	0.491968	0.446164	0.490116	0.428076	0.37428	0.369663	0.36345	0.301416	0.356057	0.349911	0.384095	0.364996	0.430544	0.419848	0.48901	0.386105
Figure 2C						Figure 2D
	dSesn-/-; Mef2> dSesnWT UN	dSesn-/-; Mef2> dSesnWT EX	dSesn-/-; Mef2> dSesnCS UN	dSesn-/-; Mef2> dSesnCS EX			dSesn-/-; Mef2> dSesnDA UN	dSesn-/-; Mef2> dSesnDA EX	dSesn-/-; Mef2> dSesnDDAA UN	dSesn-/-; Mef2> dSesnDDAA EX
	40.1622	55.05	1.835	31.1263			24.9783	17.7383	6.72833	28.4576
	61.3636	54.7462	1.92639	43.3079			1.00766	6.57404	16.6406	15.4387
	39.4609	50.6948	6.73872	43.3079			4.93823	5.28732	11.6346	13.9156
	29.833	59.2419	1.22333	38.0741			1.02955	0	7.15154	16.1735
	39.4462	58.9463	1.22333	48.4719			9.25114	4.12131	14.2204	9.92753
Figure 2E						Figure 2F
	dSesn-/-; Mef2> dSesnWT UN	dSesn-/-; Mef2> dSesnWT EX	dSesn-/-; Mef2> dSesnCS UN	dSesn-/-; Mef2> dSesnCS EX			dSesn-/-; Mef2> dSesnDA UN	dSesn-/-; Mef2> dSesnDA EX	dSesn-/-; Mef2> dSesnDDAA UN	dSesn-/-; Mef2> dSesnDDAA EX
	16.1997	31.1897	11.4182	0			13.7346	9.24624	2.52584	28.0177
	28.3625	20.0415	12.5904	7.06268			46.2248	7.68009	8.39623	7.71062
	10.3783	25.3388	11.405	6.44799			41.193	37.9161	6.41862	10.4023
	30.8406	28.09	34.3428	2.96548			14.6872	2.95414	20.7376	5.64582
	26.4961	16.9377	14.8297	9.64713			15.7934	18.8178	29.0755	6.73112

## Sheet: Figure 4
Figure 4A
Age (Days)	Attp;Mef2>dSesnWTUN				Attp;Mef2>dSesnWTEX				Attp;Akt RNAi UN				Attp;Akt RNAi EX				Mef2>Akt RNAi UN				Mef2>Akt RNAi EX				Mef2>dSesnWT;Mef2>Akt RNAi UN				Mef2>dSesnWT;Mef2>Akt RNAi EX
0	1	1	1	1	1	1	1	1	1	1	1	1	1	1	1	1	1	1	1	1	1	1	1	1	1	1	1	1	1	1	1	1
7	1.00904	1.01085	1.07677	1.03165	1.03507	0.993503	1.05408	1.04236	0.895678	0.866355	0.860035	0.813413	0.856025	0.875766	0.881237	0.883055	0.800658	0.897631	0.826845	0.831194	0.841986	0.883542	0.889919	0.890387	0.913023	0.902491	0.991896	0.86692	0.8473	0.891401	0.863475	0.858312
8	0.991875	0.982963	0.940037	0.981085	0.982586	0.982923	1.00723	0.976844	0.889473	0.864123	0.828615	0.795249	0.801935	0.787374	0.855921	0.826406	0.795051	0.829644	0.797116	0.813562	0.830233	0.872846	0.86402	0.885573	0.86801	0.797317	0.774294	0.795448	0.801868	0.846608	0.815198	0.784997
11	0.954052	0.944377	0.880234	0.887073	0.902701	0.910882	0.995234	0.916594	0.819734	0.81585	0.819205	0.77778	0.790841	0.784625	0.800909	0.807045	0.767597	0.806731	0.765517	0.800534	0.815818	0.861547	0.858154	0.852995	0.804138	0.78701	0.745655	0.774079	0.754442	0.839002	0.80115	0.728485
12	0.915085	0.865771	0.852452	0.882596	0.893115	0.906449	0.884133	0.894712	0.726361	0.814856	0.772668	0.723457	0.770207	0.775263	0.789397	0.796381	0.729492	0.774926	0.752803	0.79831	0.807194	0.779666	0.8333	0.847547	0.742613	0.756062	0.653349	0.754848	0.747975	0.703428	0.796509	0.728383
13	0.817759	0.848186	0.843719	0.85906	0.867388	0.893957	0.877664	0.886286	0.654106	0.789456	0.724954	0.723431	0.76639	0.773777	0.786199	0.748263	0.687614	0.73953	0.745467	0.785026	0.771627	0.746126	0.793117	0.837107	0.616803	0.574182	0.651327	0.64932	0.746754	0.694056	0.742795	0.722661
14	0.803277	0.836747	0.790335	0.839536	0.866753	0.872345	0.86593	0.880732	0.647281	0.622934	0.686674	0.703244	0.764787	0.738139	0.773102	0.746415	0.681883	0.690057	0.74061	0.703764	0.74694	0.730825	0.763053	0.749227	0.588281	0.538882	0.648087	0.557234	0.689342	0.67696	0.677895	0.71197
15	0.748993	0.766188	0.780413	0.78854	0.864983	0.859127	0.859127	0.835997	0.637705	0.607133	0.646833	0.661085	0.752009	0.71506	0.749513	0.730007	0.674719	0.686272	0.73953	0.685971	0.680981	0.721971	0.733149	0.701055	0.586337	0.498432	0.604289	0.550636	0.660705	0.665468	0.661519	0.668644
18	0.743417	0.748775	0.767018	0.760479	0.855781	0.85524	0.80662	0.835014	0.627407	0.59032	0.636763	0.602541	0.721419	0.69616	0.747084	0.704165	0.67164	0.62839	0.680919	0.629012	0.664258	0.706463	0.673328	0.686518	0.558154	0.455782	0.585453	0.549995	0.647935	0.619221	0.659299	0.609073
19	0.729569	0.73378	0.758474	0.72797	0.848113	0.844549	0.795106	0.821363	0.617635	0.55664	0.616735	0.584132	0.710125	0.69232	0.740656	0.703055	0.638515	0.556291	0.61459	0.579954	0.631475	0.690657	0.662645	0.670244	0.486448	0.449834	0.540728	0.536926	0.623424	0.532708	0.565345	0.581852
20	0.725851	0.730842	0.697251	0.72161	0.841189	0.79304	0.778148	0.79572	0.546762	0.525206	0.584132	0.547911	0.7065	0.679216	0.736663	0.692354	0.594003	0.554046	0.60274	0.55249	0.622778	0.656904	0.646242	0.664772	0.480732	0.429097	0.523476	0.52688	0.609031	0.509156	0.564174	0.56508
21	0.710619	0.720094	0.695838	0.718996	0.821363	0.792193	0.772964	0.755277	0.537295	0.519816	0.520406	0.545149	0.698142	0.666604	0.722339	0.67278	0.588417	0.53783	0.542916	0.533303	0.613214	0.653317	0.58411	0.659461	0.460746	0.425582	0.513469	0.514761	0.559775	0.499197	0.517113	0.507085
22	0.707817	0.707929	0.668608	0.706077	0.757244	0.779632	0.756829	0.745594	0.525408	0.466811	0.510914	0.484517	0.689079	0.656704	0.682171	0.645588	0.569458	0.512212	0.503585	0.482385	0.587613	0.614337	0.583103	0.583464	0.451959	0.421559	0.471931	0.512203	0.523393	0.455075	0.506271	0.501209
25	0.689509	0.683343	0.644295	0.679122	0.749671	0.779632	0.708314	0.726954	0.514263	0.448032	0.485765	0.473576	0.6251	0.653198	0.670868	0.64099	0.538754	0.501766	0.484462	0.473253	0.57986	0.591345	0.569192	0.572721	0.432629	0.402772	0.400152	0.417151	0.517741	0.453624	0.502103	0.42575
26	0.663245	0.644295	0.617071	0.497027	0.726954	0.746339	0.705573	0.726954	0.463983	0.434043	0.463623	0.454976	0.575727	0.621676	0.667238	0.633673	0.479082	0.497593	0.461117	0.459663	0.576871	0.590707	0.527457	0.562805	0.407262	0.387387	0.392766	0.41322	0.46478	0.387394	0.46233	0.373516
27	0.644295	0.610385	0.609468	0.478619	0.726954	0.687302	0.684192	0.716996	0.452179	0.431884	0.416168	0.45317	0.574352	0.61056	0.642281	0.631951	0.449582	0.480903	0.456845	0.451129	0.561658	0.557887	0.498113	0.549501	0.407257	0.331413	0.386603	0.352436	0.400564	0.373532	0.340743	0.34053
28	0.609468*	0.56116*	0.568495*	0.475551*	0.687659*	0.683554*	0.613367*	0.672703*	0.436127*	0.409787*	0.392125*	0.404816*	0.531716*	0.600348*	0.558294*	0.590335*	0.447365*	0.455877*	0.449695*	0.44801*	0.495728*	0.517378*	0.480411*	0.516861*
29	0.601342*	0.548844*	0.519015*	0.455721*	0.615115*	0.589422*	0.599246*	0.64143*	0.416548*	0.384783*	0.349236*	0.388942*	0.438536*	0.597462*	0.438275*	0.533182*	0.413567*	0.431425*	0.423452*	0.434581*	0.388328*	0.445737*	0.463551*	0.369132*
	0.548336*	0.452377*	0.480293*	0.360368*	0.548924*	0.508868*	0.545215*	0.627824*
Figure 4B
Age (Days)	Attp;Mef2>dSesnWTUN				Attp;Mef2>dSesnWTEX				Attp;SNF1ARNAi UN				Attp;SNF1ARNAi EX				Mef2>SNF1ARNAi UN				Mef2>SNF1ARNAi EX				Mef2>dSesnWT;Mef2>SNF1ARNAi UN				Mef2>dSesnWT;Mef2>SNF1ARNAi EX
0	1	1	1	1	1	1	1	1	1	1	1	1	1	1	1	1	1	1	1	1	1	1	1	1	1	1	1	1	1	1	1	1
7	1.00904	1.01085	1.07677	1.03165	1.03507	0.993503	1.05408	1.04236	1.18777	1.14946	1.13781	1.14806	1.01248	1.00864	1.07342	1.14312	1.04909	0.895355	0.884119	1.00696	0.960876	0.934555	0.983186	0.912068	1.01038	0.982396	1.07031	0.936908	1.17577	0.971347	0.86754	0.985347
8	0.991875	0.982963	0.940037	0.981085	0.982586	0.982923	1.00723	0.976844	0.989278	0.942015	0.878199	0.875876	1.02881	1.07961	1.02405	0.98237	0.854674	0.86665	0.873768	0.907733	0.91422	0.91422	0.918449	0.800308	0.941278	0.968877	0.797571	0.777168	1.06471	0.900379	0.863163	0.978791
11	0.954052	0.944377	0.880234	0.887073	0.902701	0.910882	0.995234	0.916594	0.909098	0.684592	1.1382	0.959629	0.928786	0.768035	1.02881	0.921872	0.833637	0.861102	0.863177	0.903727	0.901772	0.856846	0.916512	0.786989	0.834459	0.888189	0.768168	0.764665	1.03818	0.898564	0.861899	0.946712
12	0.915085	0.865771	0.852452	0.882596	0.893115	0.906449	0.884133	0.894712	0.644322	0.61412	0.718546	0.595103	0.803275	0.917961	0.838289	1.09549	0.594499	0.590714	0.559792	0.668167	0.690779	0.661249	0.701711	0.55808	0.831283	0.840933	0.767375	0.747509	0.897129	0.875113	0.83556	0.781725
13	0.817759	0.848186	0.843719	0.85906	0.867388	0.893957	0.877664	0.886286	0.546164	0.585057	0.50546	0.584283	0.838289	0.734864	0.759471	0.952601	0.55788	0.665346	0.645053	0.606534	0.838848	0.77404	0.799617	0.697577	0.825314	0.840461	0.760206	0.738206	0.789006	0.815622	0.762543	0.779003
14	0.803277	0.836747	0.790335	0.839536	0.866753	0.872345	0.86593	0.880732	0.517759	0.541673	0.476299	0.583564	0.689235	0.712494	0.734864	0.934014	0.480256	0.487012	0.516578	0.484673	0.56997	0.554315	0.675208	0.53686	0.804549	0.714842	0.72729	0.685386	0.716898	0.701619	0.738657	0.773792
15	0.748993	0.766188	0.780413	0.78854	0.864983	0.859127	0.859127	0.835997	0.483242	0.369021	0.475346	0.687109	0.613587	0.6507	0.634198	0.778752	0.262889	0.279533	0.306105	0.270759	0.353988	0.298212	0.366396	0.306406	0.803711	0.683898	0.676235	0.672216	0.700643	0.670824	0.725744	0.737455
18	0.743417	0.748775	0.767018	0.760479	0.855781	0.85524	0.80662	0.835014	0.719906	0.340397	0.461276	0.383372	0.571561	0.626368	0.62432	0.762081	0.256861	0.261765	0.300864	0.253015	0.315002	0.294003	0.337463	0.283589	0.718355	0.68219	0.642057	0.671115	0.618492	0.630725	0.64352	0.694533
19	0.729569	0.73378	0.758474	0.72797	0.848113	0.844549	0.795106	0.821363	0.412523	0.604636	0.672901	0.340618	0.563396	0.526908	0.616214	0.733645	0.190885	0.189355	0.235893	0.222304	0.164385	0.247999	0.322292	0.174683	0.625553	0.681067	0.610796	0.620453	0.563265	0.609643	0.54527	0.692583
20	0.725851	0.730842	0.697251	0.72161	0.841189	0.79304	0.778148	0.79572	0.390311	0.307517	0.34852	0.325259	0.539807	0.523123	0.594732	0.730328	0.174202	0.187552	0.210945	0.164244	0.156464	0.192353	0.190051	0.153074	0.559328	0.652748	0.540003	0.600469	0.46435	0.597155	0.524975	0.617916
21	0.710619	0.720094	0.695838	0.718996	0.821363	0.792193	0.772964	0.755277	0.34852	0.304442	0.317127	0.298473	0.462692	0.508924	0.571561	0.580221	0.155783	0.138638	0.152129	0.160355	0.147699	0.131809	0.141026	0.131135	0.550505	0.563219	0.497262	0.563417	0.451859	0.523521	0.445401	0.564475
22	0.707817	0.707929	0.668608	0.706077	0.757244	0.779632	0.756829	0.745594	0.330915	0.301558	0.314669	0.295314	0.435936	0.432753	0.469496	0.539807	0.148961	0.11868	0.146136	0.117678	0.145553	0.125866	0.136105	0.118711	0.48959	0.553618	0.461554	0.535595	0.446262	0.495891	0.406249	0.501823
25	0.689509	0.683343	0.644295	0.679122	0.749671	0.779632	0.708314	0.726954	0.281891	0.295314	0.309171	0.281891	0.417679	0.430869	0.467641	0.476301	0.11703	0.118665	0.142644	0.107978	0.124584	0.112643	0.093567	0.114854	0.486085	0.50986	0.457389	0.51537	0.44185	0.486427	0.387373	0.45983
26	0.663245	0.644295	0.617071	0.497027	0.726954	0.746339	0.705573	0.726954	0.275335	0.281891	0.288447	0.281891	0.401879	0.408258	0.423378	0.433001	0.093858	0.104455	0.115076	0.089186	0.121209	0.109069	0.090346	0.100546	0.455017	0.496125	0.45003	0.506881	0.418709	0.474341	0.385358	0.373658
27	0.644295	0.610385	0.609468	0.478619	0.726954	0.687302	0.684192	0.716996	0.225513	0.281891	0.256265	0.26623	0.395049	0.372757	0.396282	0.431013	0.10064	0.107551	0.117812	0.087291	0.134979	0.104476	0.104001	0.100984	0.448603	0.493671	0.396116	0.506294	0.37624	0.462411	0.369003	0.367696
28	0.609468	0.56116	0.568495	0.475551	0.687659	0.683554	0.613367	0.672703	0.211418	0.112756	0.225513	0.265309	0.381041	0.326606	0.319011	0.430741	0.092145	0.101019	0.096762	0.086265	0.133064	0.103013	0.093079	0.099084	0.445804	0.482322	0.380749	0.448375	0.338282	0.429014	0.357117	0.367338
29	0.601342	0.548844	0.519015	0.455721	0.615115	0.589422	0.599246	0.64143	0.165818	0.105709	0.218609	0.153759	0.330904	0.317534	0.281384	0.369833	0.082394	0.087113	0.083338	0.054225	0.119389	0.089491	0.078494	0.088008	0.440336	0.3821	0.378622	0.421218	0.299977	0.382137	0.351497	0.344128
	0.548336*	0.452377*	0.480293*	0.360368*	0.548924*	0.508868*	0.545215*	0.627824*																	0.274392*	0.355825*	0.346538*	0.324608*	0.286914*	0.371177*	0.334944*	0.309506*
Figure 4C									Figure 4D
	Attp; Akt RNAi UN	Attp; Akt RNAi EX	Mef2> Akt RNAi UN	Mef2> Akt RNAi EX	Mef2> dSesnwt; Mef2> Akt RNAi UN	Mef2> dSesnwt; Mef2> Akt RNAi EX				Attp; SNF1A RNAi UN	Attp; SNF1A RNAi EX	Mef2> SNF1A RNAi UN	Mef2> SNF1A RNAi EX	Mef2> dSesnwt; Mef2> SNF1A RNAi UN	Mef2> dSesnwt; Mef2> SNF1A RNAi EX
	1.34539	21.5123	15.9451	8.2487	1.835	0				9.05831	51.5813	0	43.4283	23.855	71.6807
	2.57782	75.235	4.28167	10.6837	3.67	6.72833				2.17022	84.9534	0	56.2733	26.3017	61.3176
	3.05833	29.5907	1.835	2.13633	0.611667	1.22333				0	56.7502	0	61.1667	22.6317	66.06
	4.8211	44.8785	0	7.19057	4.28167	0				5.62762	61.437	6.72833	59.9433	36.7	69.2765
	6.52687	44.9324	0	1.91353	4.89333	1.835				3.48723	53.495	3.67	33.6417	51.9917	69.2765
Figure 4E									Figure 4F
	Attp; Akt RNAi UN	Attp; Akt RNAi EX	Mef2> Akt RNAi UN	Mef2> Akt RNAi EX	Mef2> dSesnwt; Mef2> Akt RNAi UN	Mef2> dSesnwt; Mef2> Akt RNAi EX				Attp; SNF1A RNAi UN	Attp; SNF1A RNAi EX	Mef2> SNF1A RNAi UN	Mef2> SNF1A RNAi EX	Mef2> dSesnwt; Mef2> SNF1A RNAi UN	Mef2> dSesnwt; Mef2> SNF1A RNAi EX
	8.10636	9.51131	7.47177	7.85933	64.4998	6.66382				31.3849	13.5421	15.9611	19.5937	18.4876	8.57134
	16.6483	8.83165	26.6763	17.5902	4.86593	8.29269				16.2555	11.6634	4.83924	25.8473	16.9717	11.317
	31.3098	1.69688	19.9449	36.9974	59.0755	16.4219				20.9142	8.68124	4.49537	34.4697	46.4335	19.9141
	4.30796	7.26228	9.24707	26.1256	44.6096	35.4349				26.9879	15.3248	0	26.9366	36.4319	1.48081
	8.71508	1.20237	43.4471	18.6754	5.33776	13.755				3.77115	12.7707	21.6272	26.9948	17.5033	33.1334

## Sheet: Figure 5
Figure 5A
Age (Days)	Attp;Mef2>dSesnWTUN				Attp;Mef2>dSesnWTEX				Attp;gig RNAi UN				Attp;gig RNAi EX				Mef2>gig RNAi UN				Mef2>gig RNAi EX				Mef2>dSesnWT;Mef2>gig RNAi UN				Mef2>dSesnWT;Mef2>gig RNAi EX
0	1	1	1	1	1	1	1	1	1	1	1	1	1	1	1	1	1	1	1	1	1	1	1	1	1	1	1	1	1	1	1	1
7	1.00904	1.01085	1.07677	1.03165	1.03507	0.993503	1.05408	1.04236	0.985027	0.904314	0.938552	0.896791	0.97873	0.924953	0.943775	0.980074	0.907937	0.902334	0.873628	0.880921	0.916319	0.908407	0.882541	0.896271	0.970832	1.06907	0.951796	0.98239	0.975048	0.975048	1.01116	1.04276
8	0.991875	0.982963	0.940037	0.981085	0.982586	0.982923	1.00723	0.976844	0.709551	0.709551	0.866899	0.896647	0.77086	0.675721	0.693386	0.661449	0.728614	0.755954	0.735656	0.725747	0.756254	0.764693	0.739119	0.751055	0.88993	1.04018	0.876446	0.837921	0.918795	0.93972	0.872126	0.903354
11	0.954052	0.944377	0.880234	0.887073	0.902701	0.910882	0.995234	0.916594	0.678306	0.581353	0.494064	0.585844	0.715226	0.666194	0.681305	0.60818	0.452219	0.472281	0.448604	0.435206	0.471328	0.464582	0.460827	0.459598	0.809027	0.924602	0.728124	0.741608	0.81254	0.893794	0.872126	0.887294
12	0.915085	0.865771	0.852452	0.882596	0.893115	0.906449	0.884133	0.894712	0.471674	0.563486	0.567433	0.562263	0.677582	0.611352	0.5393	0.592173	0.405489	0.423881	0.395553	0.38576	0.421689	0.407515	0.407134	0.411115	0.782059	0.693452	0.693452	0.728124	0.749753	0.791343	0.842634	0.81254
13	0.817759	0.848186	0.843719	0.85906	0.867388	0.893957	0.877664	0.886286	0.445838	0.411682	0.490739	0.546198	0.644143	0.575407	0.525178	0.553389	0.445007	0.441152	0.436376	0.42629	0.460081	0.437449	0.444836	0.452333	0.722345	0.635664	0.620254	0.715678	0.731286	0.771913	0.758371	0.78207
14	0.803277	0.836747	0.790335	0.839536	0.866753	0.872345	0.86593	0.880732	0.42372	0.400075	0.487235	0.413773	0.591954	0.497815	0.509556	0.548519	0.443956	0.434619	0.434993	0.425194	0.431001	0.431013	0.42573	0.434317	0.653445	0.625157	0.620254	0.647222	0.710973	0.758371	0.758371	0.78207
15	0.748993	0.766188	0.780413	0.78854	0.864983	0.859127	0.859127	0.835997	0.31532	0.327218	0.366693	0.384283	0.509556	0.494743	0.506763	0.464628	0.397628	0.387978	0.386506	0.371206	0.385062	0.384997	0.373798	0.387886	0.653445	0.581488	0.505642	0.647222	0.692426	0.710973	0.639875	0.656282
18	0.743417	0.748775	0.767018	0.760479	0.855781	0.85524	0.80662	0.835014	0.305738	0.292003	0.339734	0.362109	0.506763	0.485747	0.448788	0.464628	0.307043	0.295316	0.297881	0.287386	0.277719	0.298091	0.289537	0.294005	0.622328	0.548983	0.485416	0.642463	0.656282	0.644615	0.519319	0.639875
19	0.729569	0.73378	0.758474	0.72797	0.848113	0.844549	0.795106	0.821363	0.273098	0.265767	0.235464	0.282197	0.488106	0.483987	0.353026	0.457214	0.305212	0.291041	0.294894	0.286353	0.274232	0.290603	0.282798	0.284032	0.622328	0.547283	0.48036	0.620254	0.650032	0.639875	0.473982	0.618237
20	0.725851	0.730842	0.697251	0.72161	0.841189	0.79304	0.778148	0.79572	0.245471	0.204749	0.227579	0.259724	0.35872	0.34373	0.347208	0.373362	0.285262	0.285391	0.290153	0.284759	0.265088	0.284505	0.262643	0.27652	0.620254	0.514835	0.466746	0.577876	0.568778	0.592477	0.473982	0.61428
21	0.710619	0.720094	0.695838	0.718996	0.821363	0.792193	0.772964	0.755277	0.21175	0.201264	0.186	0.250024	0.333951	0.315644	0.310192	0.370714	0.153265	0.160676	0.150913	0.154462	0.147478	0.156243	0.14833	0.149813	0.528979	0.478061	0.466746	0.478061	0.398145	0.473982	0.40627	0.568778
22	0.707817	0.707929	0.668608	0.706077	0.757244	0.779632	0.756829	0.745594	0.191196	0.199723	0.18231	0.247961	0.260143	0.28275	0.296442	0.320642	0.14868	0.152914	0.148739	0.137155	0.127202	0.128945	0.140383	0.140688	0.404513	0.462301	0.43563	0.466746	0.301118	0.40627	0.436991	0.497681
25	0.689509	0.683343	0.644295	0.679122	0.749671	0.779632	0.708314	0.726954	0.178904	0.182452	0.1821	0.220377	0.327605	0.246834	0.261353	0.304558	0.103345	0.11804	0.108569	0.096687	0.110527	0.115194	0.109386	0.123046	0.404513	0.404513	0.404513	0.466746	0.243762	0.355486	0.42195	0.497681
26	0.663245	0.644295	0.617071	0.497027	0.726954	0.746339	0.705573	0.726954	0.177905	0.176906	0.156291	0.198152	0.205399	0.232314	0.301041	0.297652	0.113733	0.125107	0.108789	0.114688	0.12802	0.1355	0.123331	0.123387	0.296643	0.404513	0.404513	0.438223	0.475009	0.458536	0.42195	0.36195
27	0.644295*	0.610385*	0.609468*	0.478619*	0.726954*	0.687302*	0.684192*	0.716996*	0.14579*	0.135753*	0.110334*	0.176642*	0.299126*	0.231129*	0.275586*	0.222859*	0.091448*	0.082613*	0.090082*	0.087083*	0.093224*	0.094425*	0.09288*	0.086997*	0.373363*	0.370804*	0.377546*	0.404513*
28	0.609468*	0.56116*	0.568495*	0.475551*	0.687659*	0.683554*	0.613367*	0.672703*									0.088212*	0.07207*	0.065496*	0.067289*	0.092567*	0.092153*	0.091965*	0.086361*	0.373363*	0.337095*	0.368547*	0.404513*
29	0.601342*	0.548844*	0.519015*	0.455721*	0.615115*	0.589422*	0.599246*	0.64143*									0.057368*	0.054967*	0.062204*	0.060071*	0.077506*	0.075164*	0.069995*	0.075933*
	0.548336*	0.452377*	0.480293*	0.360368*	0.548924*	0.508868*	0.545215*	0.627824*
Figure 5B
Age (Days)	Attp;Mef2>dSesnWTUN				Attp;Mef2>dSesnWTEX				Attp;ThorRNAi UN				Attp;ThorRNAi EX				Mef2>ThorRNAi UN				Mef2>ThorRNAi EX				Mef2>dSesnWT;Mef2>ThorRNAi UN				Mef2>dSesnWT;Mef2>ThorRNAi EX
0	1	1	1	1	1	1	1	1	1	1	1	1	1	1	1	1	1	1	1	1	1	1	1	1	1	1	1	1	1	1	1	1
7	1.00904	1.01085	1.07677	1.03165	1.03507	0.993503	1.05408	1.04236	0.836675	1.01739	0.823697	0.89346	1.00286	1.05377	1.03504	1.00888	1.06228	1.09867	1.04614	1.01358	1.039	1.00994	1.10518	1.08515	0.975335	0.997033	1.05038	0.953694	0.976021	1.00458	1.05403	0.932224
8	0.991875	0.982963	0.940037	0.981085	0.982586	0.982923	1.00723	0.976844	0.825957	0.757743	0.803125	0.845176	0.928179	0.96572	1.02747	0.998075	0.904397	1.04116	0.936944	0.95726	1.0328	0.94762	1.0083	0.961296	0.970476	0.934994	0.98544	0.952413	0.941615	0.942518	1.00608	0.912587
11	0.954052	0.944377	0.880234	0.887073	0.902701	0.910882	0.995234	0.916594	0.653103	0.746181	0.799176	0.842112	0.879222	0.873977	0.951145	0.896784	0.70412	0.70596	0.895696	0.833792	0.850525	0.719263	0.680699	0.660226	0.906186	0.925644	0.925644	0.93672	0.866351	0.91777	0.892024	0.908172
12	0.915085	0.865771	0.852452	0.882596	0.893115	0.906449	0.884133	0.894712	0.612042	0.739423	0.773803	0.710153	0.872758	0.852187	0.947707	0.798355	0.682221	0.765155	0.694455	0.827953	0.776411	0.812312	0.75451	0.810047	0.906053	0.905998	0.873515	0.925644	0.842814	0.88283	0.832645	0.874303
13	0.817759	0.848186	0.843719	0.85906	0.867388	0.893957	0.877664	0.886286	0.584157	0.721981	0.646531	0.672992	0.856947	0.833939	0.892419	0.774185	0.621046	0.649348	0.630821	0.655279	0.65351	0.66708	0.604363	0.709574	0.888821	0.822795	0.832144	0.910951	0.841905	0.771474	0.785672	0.844846
14	0.803277	0.836747	0.790335	0.839536	0.866753	0.872345	0.86593	0.880732	0.55229	0.661152	0.629181	0.642381	0.822326	0.783301	0.857661	0.772583	0.609301	0.617403	0.6947	0.642127	0.627083	0.652177	0.687388	0.691895	0.867948	0.784226	0.788511	0.817838	0.839499	0.735857	0.73561	0.771438
15	0.748993	0.766188	0.780413	0.78854	0.864983	0.859127	0.859127	0.835997	0.541121	0.652077	0.590486	0.639137	0.832999	0.852523	0.885593	0.845847	0.64618	0.613873	0.690734	0.636065	0.622667	0.70479	0.619219	0.659066	0.703357	0.762456	0.788029	0.811367	0.679892	0.702108	0.723205	0.748952
18	0.743417	0.748775	0.767018	0.760479	0.855781	0.85524	0.80662	0.835014	0.522032	0.630243	0.589723	0.62406	0.818191	0.804502	0.85909	0.755029	0.632163	0.681335	0.651006	0.512965	0.488614	0.53376	0.658345	0.63571	0.697587	0.758681	0.750195	0.747539	0.652161	0.683383	0.692205	0.682878
19	0.729569	0.73378	0.758474	0.72797	0.848113	0.844549	0.795106	0.821363	0.521888	0.599309	0.581746	0.578531	0.812809	0.787319	0.811073	0.749444	0.525727	0.687541	0.487645	0.501108	0.457695	0.398997	0.509864	0.425961	0.697587	0.747468	0.742801	0.743896	0.64691	0.67081	0.690238	0.679929
20	0.725851	0.730842	0.697251	0.72161	0.841189	0.79304	0.778148	0.79572	0.506367	0.560801	0.556664	0.563698	0.807913	0.676649	0.762271	0.663938	0.507809	0.516803	0.48613	0.442949	0.354457	0.383361	0.360363	0.39692	0.677091	0.701114	0.691147	0.72699	0.605878	0.656188	0.654621	0.649497
21	0.710619	0.720094	0.695838	0.718996	0.821363	0.792193	0.772964	0.755277	0.479071	0.536216	0.53607	0.559724	0.621511	0.648831	0.744148	0.631963	0.494642	0.503085	0.416313	0.404587	0.342535	0.374968	0.346419	0.395108	0.666072	0.689224	0.685662	0.670179	0.587589	0.629502	0.600194	0.633583
22	0.707817	0.707929	0.668608	0.706077	0.757244	0.779632	0.756829	0.745594	0.474383	0.458743	0.487094	0.556977	0.565702	0.641659	0.697738	0.6099	0.483649	0.47693	0.343832	0.396195	0.317407	0.349961	0.3244	0.2987	0.646481	0.654877	0.664565	0.664565	0.580599	0.581735	0.59572	0.576188
25	0.689509	0.683343	0.644295	0.679122	0.749671	0.779632	0.708314	0.726954	0.445051	0.443759	0.433334	0.477032	0.492254	0.610166	0.671716	0.60099	0.21607	0.454154	0.332492	0.32026	0.315683	0.323566	0.260689	0.294189	0.621667	0.630453	0.663076	0.638979	0.530488	0.557998	0.588824	0.558352
26	0.663245	0.644295	0.617071	0.497027	0.726954	0.746339	0.705573	0.726954	0.377562	0.436488	0.381527	0.404071	0.478685	0.607709	0.664442	0.58619	0.214219	0.407498	0.237242	0.288517	0.227201	0.305993	0.229733	0.234134	0.583324	0.58646	0.64178	0.551646	0.500003	0.484012	0.555278	0.457587
27	0.644295	0.610385	0.609468	0.478619	0.726954	0.687302	0.684192	0.716996	0.368704	0.366304	0.360561	0.383072	0.450492	0.578242	0.568606	0.516726	0.206646	0.387043	0.215518	0.26775	0.198372	0.275957	0.218344	0.227126	0.476355	0.536605	0.563767	0.535469	0.398047	0.435405	0.470083	0.41187
28	0.609468	0.56116	0.568495	0.475551	0.687659	0.683554	0.613367	0.672703	0.366561	0.331278	0.329347	0.37591	0.441607	0.568174	0.517287	0.515447	0.166236	0.237965	0.168601	0.24433	0.192438	0.167182	0.187418	0.224696	0.438374	0.535773	0.47102	0.482945	0.386943	0.429228	0.399042	0.41073
31	0.601342	0.548844	0.519015	0.455721	0.615115	0.589422	0.599246	0.64143	0.358421	0.289426	0.291334	0.326345	0.441589	0.548912	0.510508	0.480645	0.160827	0.152934	0.137006	0.153435	0.181917	0.157734	0.097506	0.224384	0.417274	0.449372	0.46625	0.441871	0.373884	0.360401	0.396799	0.375659
32	0.548336*	0.452377*	0.480293*	0.360368*	0.548924*	0.508868*	0.545215*	0.627824*	0.268227*	0.263418*	0.285549*	0.281191*	0.439195*	0.496416*	0.499167*	0.45416*									0.394256*	0.373305*	0.429284*	0.365043*	0.329658*	0.319046*	0.362268*	0.33892*
33									0.243012*	0.249109*	0.224614*	0.271217*	0.364432*	0.42548*	0.334172*	0.400028*									0.329118*	0.361746*	0.243791*	0.303135*	0.283161*	0.289046*	0.29607*	0.257074*
Figure 5C								Figure 5D
	Attp; gig RNAi UN	Attp; gig RNAi EX	Mef2> gig RNAi UN	Mef2> gig RNAi EX	Mef2> dSesnwt; Mef2> gig RNAi UN	Mef2> dSesnwt; Mef2> gig RNAi EX			Attp; Thor RNAi UN	Attp; Thor RNAi EX	Mef2> Thor RNAi UN	Mef2> Thor RNAi EX	Mef2> dSesnwt; Mef2> Thor RNAi UN	Mef2> dSesnwt; Mef2> Thor RNAi EX
	5.30306	53.0013	3	21	21	64			7.3138	28.5972	37.1724	5.19783	34.0683	93.0304
	3.67	38.535	5	20	48	30			5.61993	42.1495	12.3908	26.3602	49.545	48.9333
	4.89333	64.8367	7	33	68	58			6.72833	27.692	22.8284	0	34.865	44.1765
	7.95167	75.8789	10	35	54	37			6.11667	21.1908	31.8067	7.25175	55.3772	68.6837
	9.14382	58.1083	5	37	92	17			4.64126	33.9686	18.35	25.69	40.37	90.0907
Figure 5E								Figure 5F
	Attp; gig RNAi UN	Attp; gig RNAi EX	Mef2> gig RNAi UN	Mef2> gig RNAi EX	Mef2> dSesnwt; Mef2> gig RNAi UN	Mef2> dSesnwt; Mef2> gig RNAi EX			Attp; Thor RNAi UN	Attp; Thor RNAi EX	Mef2> Thor RNAi UN	Mef2> Thor RNAi EX	Mef2> dSesnwt; Mef2> Thor RNAi UN	Mef2> dSesnwt; Mef2> Thor RNAi EX
	6.56206	22.4178	25	13	7.43215	44.151			42.8372	4.93355	35.2455	4.62855	9.63134	8.80702
	8.44028	17.8379	14	5	17.8908	17.4522			21.4186	14.7229	32.0948	4.12881	13.233	13.0773
	9.61191	28.8979	8	1	20.0121	16.2114			7.57593	15.9411	9.73802	5.49151	10.8963	0
	12.937	38.0867	11	9	9.29218	12.1725			17.4597	17.8282	1.42302	5.21695	11.4011	12.8152
	10.5848	35.2862	18	11	43.3808	14.5628			35.566	36.5802	0	10.9139	17.4089	4.07951

## Sheet: Figure 6
Figure 6A
Age (Days)	Attp;Mef2>dSesnWTUN				Attp;Mef2>dSesnWTEX				Attp;rictorRNAi UN				Attp;rictorRNAi EX				Mef2>rictorRNAi UN				Mef2>rictorRNAi EX				Mef2>dSesnWT;Mef2>rictorRNAi UN				Mef2>dSesnWT;Mef2>rictorRNAi EX
0	1	1	1	1	1	1	1	1	1	1	1	1	1	1	1	1	1	1	1	1	1	1	1	1	1	1	1	1	1	1	1	1
7	1.00904	1.01085	1.07677	1.03165	1.03507	0.993503	1.05408	1.04236	0.892704	0.888577	0.8447	0.973241	0.802454	0.68157	0.83855	0.814553	0.829404	0.888016	0.784317	0.871802	0.757033	0.809297	0.786358	0.800687	0.913929	0.935769	0.883018	0.880621	0.898984	0.819809	0.798294	0.878717
8	0.991875	0.982963	0.940037	0.981085	0.982586	0.982923	1.00723	0.976844	0.877904	0.8447	0.792646	0.917747	0.58147	0.668226	0.82362	0.685577	0.82773	0.792377	0.766445	0.761919	0.734676	0.774068	0.76963	0.783565	0.878415	0.706101	0.826777	0.835733	0.834383	0.801346	0.781065	0.864756
11	0.954052	0.944377	0.880234	0.887073	0.902701	0.910882	0.995234	0.916594	0.838691	0.751474	0.743556	0.767933	0.55273	0.623797	0.78937	0.621737	0.754374	0.786573	0.676126	0.731141	0.719137	0.770221	0.757999	0.689995	0.767706	0.695174	0.716086	0.808497	0.758977	0.755551	0.77828	0.663836
12	0.915085	0.865771	0.852452	0.882596	0.893115	0.906449	0.884133	0.894712	0.743033	0.533508	0.550294	0.728435	0.550984	0.572137	0.641566	0.618673	0.703798	0.751737	0.661052	0.661025	0.709851	0.740812	0.74916	0.655033	0.652397	0.672909	0.665992	0.718789	0.695733	0.64851	0.726746	0.644465
13	0.817759	0.848186	0.843719	0.85906	0.867388	0.893957	0.877664	0.886286	0.633959	0.524996	0.550131	0.607837	0.54807	0.524378	0.621737	0.576891	0.624936	0.727214	0.625126	0.636765	0.697954	0.684572	0.693872	0.642166	0.638755	0.62209	0.65228	0.710678	0.641208	0.629401	0.684867	0.630239
14	0.803277	0.836747	0.790335	0.839536	0.866753	0.872345	0.86593	0.880732	0.455042	0.506583	0.454406	0.484771	0.547116	0.521036	0.590139	0.55212	0.516725	0.585484	0.514868	0.53237	0.568219	0.568002	0.53452	0.52891	0.609124	0.565016	0.623809	0.610787	0.629696	0.614089	0.660623	0.531267
15	0.748993	0.766188	0.780413	0.78854	0.864983	0.859127	0.859127	0.835997	0.396873	0.393786	0.382954	0.372053	0.516752	0.496942	0.577377	0.542559	0.321812	0.334407	0.317827	0.320796	0.307889	0.351972	0.330891	0.300184	0.594526	0.505901	0.585124	0.588948	0.545354	0.54409	0.542837	0.480118
18	0.743417	0.748775	0.767018	0.760479	0.855781	0.85524	0.80662	0.835014	0.324227	0.242836	0.35709	0.31824	0.50238	0.47493	0.576891	0.488642	0.349868	0.387332	0.377329	0.36862	0.340194	0.408742	0.38602	0.358404	0.579376	0.497455	0.582974	0.551632	0.537228	0.542262	0.521263	0.473834
19	0.729569	0.73378	0.758474	0.72797	0.848113	0.844549	0.795106	0.821363	0.258162	0.23819	0.322358	0.27444	0.490362	0.467207	0.56046	0.478476	0.279965	0.320695	0.304507	0.306877	0.277289	0.335874	0.321163	0.292095	0.508464	0.496876	0.536047	0.54932	0.501431	0.534084	0.514155	0.451355
20	0.725851	0.730842	0.697251	0.72161	0.841189	0.79304	0.778148	0.79572	0.247992	0.216626	0.257396	0.255126	0.447699	0.39926	0.500322	0.460136	0.278206	0.313252	0.279712	0.303381	0.275157	0.327477	0.291687	0.288268	0.501774	0.480383	0.499458	0.488813	0.485897	0.479072	0.507875	0.425987
21	0.710619	0.720094	0.695838	0.718996	0.821363	0.792193	0.772964	0.755277	0.24448	0.212214	0.220381	0.214374	0.447417	0.39531	0.483744	0.425777	0.25616	0.288549	0.259569	0.290317	0.27331	0.313233	0.289719	0.271926	0.451016	0.415262	0.46729	0.412961	0.453543	0.459381	0.469126	0.375329
22	0.707817	0.707929	0.668608	0.706077	0.757244	0.779632	0.756829	0.745594	0.237437	0.166811	0.218148	0.199176	0.432778	0.395161	0.474275	0.417027	0.255626	0.286085	0.232376	0.274963	0.253444	0.253196	0.261433	0.262495	0.43954	0.38307	0.459064	0.363125	0.424847	0.400775	0.462411	0.35871
25	0.689509	0.683343	0.644295	0.679122	0.749671	0.779632	0.708314	0.726954	0.219795	0.160819	0.199235	0.174582	0.427758	0.359932	0.444635	0.409829	0.201025	0.199843	0.226122	0.169788	0.250354	0.252322	0.218352	0.260881	0.421335	0.368748	0.431637	0.341112	0.422736	0.387188	0.460129	0.348702
26	0.663245	0.644295	0.617071	0.497027	0.726954	0.746339	0.705573	0.726954	0.12398	0.103183	0.137957	0.133375	0.364113	0.35625	0.433931	0.380122	0.193348	0.179051	0.176745	0.155216	0.238109	0.248256	0.210746	0.250806	0.4173	0.353463	0.34713	0.32968	0.41932	0.384163	0.432909	0.313985
27	0.644295*	0.610385*	0.609468*	0.478619*	0.726954*	0.687302*	0.684192*	0.716996*					0.349486*	0.259128*	0.361918*	0.284648*	0.153153*	0.169441*	0.153089*	0.150703*	0.225372*	0.231764*	0.206872*	0.226124*	0.32516*	0.275838*	0.309207*	0.288894*	0.355195*	0.333127*	0.331409*	0.287381*
28	0.609468*	0.56116*	0.568495*	0.475551*	0.687659*	0.683554*	0.613367*	0.672703*					0.3196*	0.247703*	0.261698*	0.244654*	0.152122*	0.131475*	0.134278*	0.14319*	0.203131*	0.191973*	0.194076*	0.209489*
29	0.601342*	0.548844*	0.519015*	0.455721*	0.615115*	0.589422*	0.599246*	0.64143*					0.192785*	0.213709*	0.237357*	0.241526*	0.143549*	0.107015*	0.102634*	0.137967*	0.19623*	0.182273*	0.158627*	0.139495*
	0.548336*	0.452377*	0.480293*	0.360368*	0.548924*	0.508868*	0.545215*	0.627824*
Figure 6B
Age (Days)	Attp;Mef2>dSesnWTUN				Attp;Mef2>dSesnWTEX				Attp;sin1RNAi UN				Attp;sin1RNAi EX				Mef2>sin1RNAi UN				Mef2>sin1RNAi EX				Mef2>dSesnWT;Mef2>sin1RNAi UN				Mef2>dSesnWT;Mef2>sin1RNAi EX
0	1	1	1	1	1	1	1	1	1	1	1	1	1	1	1	1	1	1	1	1	1	1	1	1	1	1	1	1	1	1	1	1
7	1.00904	1.01085	1.07677	1.03165	1.03507	0.993503	1.05408	1.04236	0.999112	1.03852	1.00116	0.983582	1.00513	1.06101	0.97604	0.943321	0.877298	0.943214	0.804285	0.865113	0.803035	0.850292	0.780189	0.777605	0.805499	0.712644	0.767142	0.766588	0.863745	0.784836	0.737115	0.770929
8	0.991875	0.982963	0.940037	0.981085	0.982586	0.982923	1.00723	0.976844	0.970395	0.966962	0.952754	0.968259	0.983435	0.971833	0.917853	0.933146	0.859188	0.919183	0.770306	0.834216	0.789299	0.818532	0.761736	0.746273	0.717047	0.694247	0.720899	0.730713	0.805674	0.706051	0.690239	0.741074
11	0.954052	0.944377	0.880234	0.887073	0.902701	0.910882	0.995234	0.916594	0.905504	0.933211	0.943936	0.94615	0.971833	0.952435	0.850281	0.855976	0.756974	0.865113	0.763335	0.766805	0.590432	0.764058	0.710953	0.53434	0.672628	0.63109	0.678989	0.695263	0.5869	0.679803	0.682568	0.661465
12	0.915085	0.865771	0.852452	0.882596	0.893115	0.906449	0.884133	0.894712	0.65227	0.909225	0.904681	0.885041	0.937498	0.918824	0.84336	0.846843	0.688158	0.59734	0.590381	0.646349	0.502812	0.69752	0.57765	0.504939	0.646644	0.624237	0.62374	0.694958	0.586226	0.664505	0.663916	0.603335
13	0.817759	0.848186	0.843719	0.85906	0.867388	0.893957	0.877664	0.886286	0.607797	0.699058	0.65227	0.729921	0.79576	0.779089	0.8241	0.780019	0.575158	0.588478	0.533289	0.578419	0.491394	0.500528	0.533215	0.483843	0.642752	0.613384	0.597866	0.67846	0.568765	0.654794	0.646193	0.59667
14	0.803277	0.836747	0.790335	0.839536	0.866753	0.872345	0.86593	0.880732	0.582981	0.60335	0.589332	0.592973	0.780549	0.729812	0.740164	0.733047	0.522673	0.544184	0.51793	0.563462	0.472469	0.493718	0.508659	0.470484	0.628153	0.598094	0.592909	0.67412	0.554477	0.581089	0.603332	0.586076
15	0.748993	0.766188	0.780413	0.78854	0.864983	0.859127	0.859127	0.835997	0.548994	0.601384	0.574619	0.592132	0.762673	0.650169	0.696573	0.666148	0.512889	0.504649	0.516119	0.511757	0.444346	0.455595	0.444346	0.460602	0.611311	0.59346	0.568547	0.674118	0.552161	0.578356	0.574188	0.582913
18	0.743417	0.748775	0.767018	0.760479	0.855781	0.85524	0.80662	0.835014	0.54103	0.599789	0.54103	0.576172	0.739517	0.60077	0.603925	0.662117	0.478696	0.496168	0.503857	0.48161	0.439297	0.424148	0.406871	0.399911	0.593952	0.574086	0.549791	0.667956	0.507351	0.542077	0.569338	0.565013
19	0.729569	0.73378	0.758474	0.72797	0.848113	0.844549	0.795106	0.821363	0.487877	0.59202	0.508968	0.538691	0.700309	0.59507	0.58899	0.653779	0.46736	0.483115	0.468603	0.478696	0.41966	0.403419	0.402027	0.399911	0.593669	0.573852	0.482322	0.665888	0.463638	0.527619	0.554263	0.559393
20	0.725851	0.730842	0.697251	0.72161	0.841189	0.79304	0.778148	0.79572	0.441337	0.462901	0.381327	0.533676	0.669454	0.593027	0.584686	0.626293	0.46583	0.438174	0.460464	0.474611	0.386388	0.370288	0.394974	0.374186	0.590091	0.571873	0.461047	0.5978	0.437141	0.496639	0.534315	0.534821
21	0.710619	0.720094	0.695838	0.718996	0.821363	0.792193	0.772964	0.755277	0.413806	0.36962	0.349303	0.406792	0.628881	0.579259	0.541871	0.535365	0.458932	0.427585	0.452218	0.453918	0.370288	0.311042	0.370288	0.359709	0.588017	0.536059	0.45517	0.510028	0.42385	0.453276	0.497388	0.531716
22	0.707817	0.707929	0.668608	0.706077	0.757244	0.779632	0.756829	0.745594	0.378738	0.367476	0.349102	0.382138	0.55698	0.519848	0.496408	0.512421	0.363348	0.405938	0.445095	0.426288	0.359709	0.296231	0.266608	0.277716	0.443217	0.423922	0.447206	0.461049	0.359809	0.403815	0.315447	0.447251
25	0.689509	0.683343	0.644295	0.679122	0.749671	0.779632	0.708314	0.726954	0.324293	0.329241	0.347877	0.365523	0.512421	0.518826	0.494752	0.512421	0.33714	0.338181	0.285927	0.402202	0.246859	0.222173	0.262568	0.222173	0.425934	0.42282	0.393126	0.387108	0.306381	0.386267	0.290808	0.374451
26	0.663245	0.644295	0.617071	0.497027	0.726954	0.746339	0.705573	0.726954	0.264985	0.284627	0.336018	0.292397	0.492713	0.496154	0.4868	0.500364	0.332142	0.276836	0.277489	0.253892	0.24237	0.222173	0.201975	0.222173	0.363316	0.410262	0.386717	0.377032	0.275471	0.349356	0.286232	0.299423
27	0.644295	0.610385	0.609468	0.478619	0.726954	0.687302	0.684192	0.716996	0.179611	0.175789	0.289898	0.188042	0.468499	0.441742	0.386563	0.441742	0.261546	0.252325	0.227661	0.247175	0.201975	0.177738	0.158695	0.222173	0.323201	0.375254	0.386173	0.362842	0.244279	0.302258	0.272753	0.252038
28	0.609468*	0.56116*	0.568495*	0.475551*	0.687659*	0.683554*	0.613367*	0.672703*	0.106296*	0.141325*	0.165242*	0.13836*	0.295628*	0.441742*	0.320263*	0.375776*	0.250883*	0.216278*	0.221308*	0.241097*	0.098744*	0.16158*	0.121185*	0.177738*
29	0.601342*	0.548844*	0.519015*	0.455721*	0.615115*	0.589422*	0.599246*	0.64143*
	0.548336*	0.452377*	0.480293*	0.360368*	0.548924*	0.508868*	0.545215*	0.627824*
Figure 6C								Figure 6D
	Attp; Rictor RNAi UN	Attp; Rictor RNAi EX	Mef2> Rictor RNAi UN	Mef2> Rictor RNAi EX	Mef2> dSesnwt; Mef2> Rictor RNAi UN	Mef2> dSesnwt; Mef2> Rictor RNAi EX			Attp; Sin1 RNAi UN	Attp; Sin1 RNAi EX	Mef2> Sin1 RNAi UN	Mef2> Sin1 RNAi EX	Mef2> dSesnwt; Mef2> Sin1 RNAi UN	Mef2> dSesnwt; Mef2> Sin1 RNAi EX
	2.64798	48.4833	0	9.175	5.84635	78.2933			5.505	22.8366	25.0783	0	14.68	1.22333
	1.22333	41.6582	3.67	6.72833	29.36	83.1867			3.70337	34.3386	6.72833	0	9.175	1.49064
	8.44317	32.0676	3.05833	0	12.845	70.9533			2.38555	66.06	1.835	16.7968	6.0294	3.67
	1.36753	25.0783	0	6.11667	37.9233	42.8167			14.6317	60.7574	7.34	2.44667	4.28167	0
	0	31.195	0	0	20.7967	72.7883			1.1155	82.575	1.835	38.1057	1.835	1.22333
Figure 6E								Figure 6F
	Attp; Rictor RNAi UN	Attp; Rictor RNAi EX	Mef2> Rictor RNAi UN	Mef2> Rictor RNAi EX	Mef2> dSesnwt; Mef2> Rictor RNAi UN	Mef2> dSesnwt; Mef2> Rictor RNAi EX			Attp; Sin1 RNAi UN	Attp; Sin1 RNAi EX	Mef2> Sin1 RNAi UN	Mef2> Sin1 RNAi EX	Mef2> dSesnwt; Mef2> Sin1 RNAi UN	Mef2> dSesnwt; Mef2> Sin1 RNAi EX
	24.3161	22.9907	23.7025	2.84389	6.18547	7.05971			8.2213	22.068	5.95297	30.1123	18.1949	2.07042
	14.6264	22.9156	11.2147	12.8166	4.80539	8.41693			13.0154	25.557	11.3831	41.6461	38.4547	15.8476
	34.3121	12.2633	13.8748	26.7061	2.52197	16.2431			31.9754	20.9936	12.7224	15.0101	4.42075	11.3397
	23.008	20.7762	2.34785	22.7083	25.1756	21.6801			19.1726	19.3925	13.693	9.84427	18.5437	8.23966
	19.9759	12.4819	12.5248	6.02393	15.4166	8.65351			12.6386	19.3925	9.45008	20.9927	28.678	13.6305

## Sheet: Figure 7
Figure 7A
Age (Days)	Attp;Mef2>dSesnWTUN				Attp;Mef2>dSesnWTEX				Attp;srlRNAi UN				Attp;srlRNAi EX				Mef2>srlRNAi UN				Mef2>srlRNAi EX				Mef2>dSesnWT;Mef2>srlRNAi UN				Mef2>dSesnWT;Mef2>srlRNAi EX
0	1	1	1	1	1	1	1	1	1	1	1	1	1	1	1	1	1	1	1	1	1	1	1	1	1	1	1	1	1	1	1	1
7	1.00904	1.01085	1.07677	1.03165	1.03507	0.993503	1.05408	1.04236	1.13916	0.844528	0.972276	0.962813	1.15781	0.946332	0.962071	1.02713	0.843045	0.786734	0.769665	0.786056	0.951337	0.774254	0.744942	0.756206	0.749723	0.785155	0.754512	0.789818	0.765582	0.778552	0.744082	0.794858
8	0.991875	0.982963	0.940037	0.981085	0.982586	0.982923	1.00723	0.976844	0.919239	0.812751	0.878644	0.885992	1.08966	0.899142	0.850288	0.9596	0.765009	0.757704	0.735575	0.757822	0.810957	0.698125	0.697527	0.738881	0.73879	0.7286	0.743422	0.728254	0.724441	0.753667	0.742136	0.787473
11	0.954052	0.944377	0.880234	0.887073	0.902701	0.910882	0.995234	0.916594	0.789975	0.640729	0.52236	0.775293	0.996978	0.754739	0.812473	0.903869	0.606707	0.572576	0.596052	0.607375	0.634491	0.533865	0.541747	0.541097	0.56465	0.532524	0.549671	0.483561	0.528955	0.48696	0.470321	0.554533
12	0.915085	0.865771	0.852452	0.882596	0.893115	0.906449	0.884133	0.894712	0.608262	0.561818	0.496007	0.666325	0.827107	0.668924	0.760064	0.83464	0.60335	0.566803	0.585411	0.601842	0.56669	0.463652	0.509909	0.526716	0.499073	0.523555	0.462749	0.425024	0.522805	0.458149	0.426604	0.534425
13	0.817759	0.848186	0.843719	0.85906	0.867388	0.893957	0.877664	0.886286	0.528359	0.519601	0.465607	0.632052	0.704861	0.640928	0.685628	0.785496	0.584608	0.620021	0.660104	0.665455	0.549961	0.533675	0.491235	0.529994	0.5435	0.488583	0.517846	0.483776	0.58352	0.493967	0.481818	0.437635
14	0.803277	0.836747	0.790335	0.839536	0.866753	0.872345	0.86593	0.880732	0.522751	0.519026	0.449384	0.578113	0.59999	0.621537	0.624334	0.779986	0.579978	0.583431	0.588537	0.622873	0.527945	0.504388	0.486721	0.494223	0.469516	0.483551	0.460976	0.47749	0.529614	0.489965	0.472967	0.420739
15	0.748993	0.766188	0.780413	0.78854	0.864983	0.859127	0.859127	0.835997	0.496649	0.477171	0.385386	0.534351	0.561613	0.601068	0.603947	0.823193	0.516069	0.47051	0.559637	0.476831	0.485638	0.432659	0.468509	0.484088	0.455929	0.480494	0.459815	0.443428	0.412531	0.469651	0.444437	0.393417
18	0.743417	0.748775	0.767018	0.760479	0.855781	0.85524	0.80662	0.835014	0.468011	0.459066	0.376083	0.482246	0.56017	0.565617	0.590861	0.644549	0.447615	0.416292	0.51053	0.440786	0.463972	0.42881	0.467446	0.467825	0.404957	0.422418	0.397654	0.439239	0.395558	0.400119	0.428083	0.388394
19	0.729569	0.73378	0.758474	0.72797	0.848113	0.844549	0.795106	0.821363	0.351131	0.447218	0.3337	0.380257	0.538496	0.484229	0.571171	0.612205	0.297899	0.267036	0.304183	0.277775	0.308552	0.285041	0.282758	0.301364	0.232605	0.265165	0.262344	0.260631	0.238612	0.258166	0.252798	0.254639
20	0.725851	0.730842	0.697251	0.72161	0.841189	0.79304	0.778148	0.79572	0.305331	0.27495	0.319293	0.322556	0.519561	0.461778	0.552489	0.521553	0.275887	0.232309	0.283367	0.302718	0.317201	0.301965	0.250325	0.347786	0.268588	0.254342	0.293912	0.306103	0.282223	0.287848	0.284423	0.298002
21	0.710619	0.720094	0.695838	0.718996	0.821363	0.792193	0.772964	0.755277	0.301565	0.273698	0.318462	0.283206	0.516135	0.399221	0.429235	0.406852	0.267779	0.222218	0.250904	0.282088	0.300574	0.288601	0.241957	0.330991	0.267478	0.252822	0.270892	0.287636	0.276105	0.257245	0.239975	0.242278
22	0.707817	0.707929	0.668608	0.706077	0.757244	0.779632	0.756829	0.745594	0.259256	0.249122	0.280924	0.252231	0.495852	0.386824	0.385893	0.387764	0.211398	0.207207	0.229132	0.267239	0.252967	0.246466	0.216782	0.226837	0.252634	0.234502	0.266875	0.257329	0.22335	0.24236	0.207382	0.242119
25	0.689509	0.683343	0.644295	0.679122	0.749671	0.779632	0.708314	0.726954	0.239085	0.249	0.256343	0.196295	0.371591	0.384777	0.321644	0.371432	0.156005	0.168366	0.185282	0.178224	0.202582	0.156255	0.177411	0.15947	0.198446	0.187176	0.212471	0.210529	0.176882	0.199474	0.170647	0.200442
26	0.663245	0.644295	0.617071	0.497027	0.726954	0.746339	0.705573	0.726954	0.235702	0.220145	0.246231	0.191676	0.32758	0.346684	0.304461	0.368451	0.138586	0.153954	0.17485	0.196018	0.191425	0.17272	0.123917	0.190778	0.208508	0.212005	0.235869	0.246854	0.205289	0.239153	0.195059	0.224569
27	0.644295	0.610385	0.609468	0.478619	0.726954	0.687302	0.684192	0.716996	0.200834	0.196474	0.166611	0.152959	0.292202	0.286773	0.270151	0.304437	0.092035	0.064022	0.131007	0.159124	0.129988	0.140308	0.09325	0.110928	0.171589	0.17616	0.176269	0.184947	0.164128	0.198047	0.154975	0.181055
28	0.609468	0.56116	0.568495	0.475551	0.687659	0.683554	0.613367	0.672703	0.173266	0.194179	0.165604	0.152452	0.284592	0.244475	0.255262	0.292353	0.064504	0.05773	0.117358	0.084616	0.115584	0.079185	0.070934	0.104433	0.161092	0.170358	0.171678	0.184852	0.140996	0.170277	0.124138	0.1728
29	0.601342*	0.548844*	0.519015*	0.455721*	0.615115*	0.589422*	0.599246*	0.64143*																	0.155067*	0.167734*	0.167458*	0.170098*	0.133649*	0.103068*	0.10873*	0.161644*
	0.548336*	0.452377*	0.480293*	0.360368*	0.548924*	0.508868*	0.545215*	0.627824*
Figure 7B									Figure 7C
	Attp; srl RNAi UN	Attp; srl RNAi EX	Mef2> srl RNAi UN	Mef2> srl RNAi EX	Mef2> dSesnwt; Mef2> srl RNAi UN	Mef2> dSesnwt; Mef2> srl RNAi EX				Attp; srl RNAi UN	Attp; srl RNAi EX	Mef2> srl RNAi UN	Mef2> srl RNAi EX	Mef2> dSesnwt; Mef2> srl RNAi UN	Mef2> dSesnwt; Mef2> srl RNAi EX
	1.22333	66.0361	5.505	2.36438	30.3947	3.05833				20.504	14.3134	9.77921	40.2894	36.9395	13.9295
	0.611667	51.38	7.34	1.835	21.001	8.07973				28.3394	6.64195	6.48029	36.8971	21.2043	25.0015
	0	75.235	7.02645	3.67	12.0941	2.44667				17.8739	12.3718	6.12172	2.44187	28.3881	21.3178
	3.05833	111.005	3.05833	0	0.611667	1.22333				25.0452	14.3003	21.9536	17.4525	9.68674	34.5737
	1.05833	49.3616	11.7426	1.22333	6.72833	3.37392				19.9058	20.186	10.0163	19.3711	19.3735	10.9906
